# Supplementary material for: A conserved dimer interface connects ERH and YTH family proteins to promote gene silencing
Source: Nat Commun. 2019 Jan 16;10:251. doi: 10.1038/s41467-018-08273-9 (PMC6335422; doi:10.1038/s41467-018-08273-9)
Supplement: Supplementary file 4 — Source Data [file 41467_2018_8273_MOESM4_ESM.xlsx]

## Sheet: Figure 1b
Figure 1b

## Sheet: Figure 1c
Figure 1c

## Sheet: Figure 1d
Figure 1d

## Sheet: Figure 3d
Figure 3d

## Sheet: Figure 4a
		Figure 4a	WB: anti-FLAG M2 (Sigma)					WB: anti-Cdc2 (Santa Cruz)

## Sheet: Figure 4b
Figure 4b	anti-FLAG M2 (Sigma)										anti-GFP (Roche)					anti-GFP (Roche)
	WCE and IP:GFP (WB:FLAG)										IP:GFP (WB:GFP)					WCE (WB:GFP)

## Sheet: Figure 4e
		Figure 4e	WB: anti-GFP (Roche)				PonceauS (Sigma) staining

## Sheet: Figure 6a cluster_1
Source Data for Fig 6a
List of genes and ncRNAs belonging to cluster 1 in Figure 6a and their expression fold-changes in mmi1∆, mmi1(W112A) and erh1∆ cells relative to WT.
Systematic ID	Fold change mmi1∆/ WT	Fold change mmi1(W112A)/ WT	Fold change erh1∆/ WT
SPAC1006.04c	4.1	3.2	3.1
SPAC14C4.03	6.6	4.1	3.5
SPAC1556.06	36.1	27.5	26.5
SPAC17A5.18c	10.2	4.3	4.3
SPAC222.15	7.4	3.7	3.7
SPAC22F3.03c	2.8	2.2	2.3
SPAC23C4.07	8.6	4.3	4.9
SPAC23H3.15c	15.3	2.4	2
SPAC25G10.04c	10.7	6.6	7
SPAC32A11.01	5.2	4.8	4.1
SPAC458.04c	3.5	3.3	3.1
SPAC57A10.04	9.1	4.9	5
SPAC6B12.16	13.4	3.9	4.8
SPAC6C3.05	7.8	4.2	4.6
SPAC6G9.13c	6.6	3.6	4.1
SPAP27G11.08c	6.3	4.4	4.1
SPBC119.14	2.6	2.1	2.3
SPBC1271.09	7.1	4	3
SPBC1347.12	5.4	3.4	3
SPBC1711.14	7.6	3	4.5
SPBC1718.02	7.7	3.3	3.7
SPBC216.02	8.6	4.3	4.6
SPBC29A10.02	7.3	3.4	3
SPBC29A10.14	6.7	2.5	2.5
SPBC2D10.06	3.6	2.7	2.6
SPBC2G2.09c	13.5	7.8	7.6
SPBC31F10.05	3.3	2.9	2.9
SPBC4.01	2.4	2.4	2.3
SPBC577.05c	9.9	9	9.6
SPBC582.06c	7.2	5.5	5.6
SPBC646.17c	6.3	4.7	4.9
SPBC839.06	33.1	3	2
SPBP4G3.02	2.9	5	4.5
SPBP8B7.04	6.6	3.9	3.9
SPBPB21E7.04c	25.1	2.7	2.1
SPBTRNAARG.05	13.3	25.8	13.8
SPCC1020.09	2.5	2.2	3
SPCC11E10.03	7.6	2.2	2.5
SPCC1223.12c	53.1	11.2	13.4
SPCC1393.07c	18.9	5.4	5
SPCC417.03	2.4	2.3	2.2
SPCC417.04	6.6	2.8	3
SPCC4E9.01c	8.2	6.9	6.5
SPCC70.09c	3.9	4.8	4
SPCC737.04	31	2.6	2.5
SPCC830.04c	9.4	4.2	3.8
SPCP20C8.04	3.4	4.1	2.4
SPNCRNA.103	26.7	2.7	2.7
SPNCRNA.1106	3.6	2.2	2.4
SPNCRNA.1110	2.6	2.4	2.3
SPNCRNA.1229	2.6	2.2	2
SPNCRNA.1330	6.3	4.1	3.3
SPNCRNA.1339	2.3	2	2
SPNCRNA.1366	11.1	4.6	2.8
SPNCRNA.1696	6.4	3.1	2.6
SPNCRNA.243	2.6	2.4	2.4
SPNCRNA.532	4.6	3.4	3.3
SPNCRNA.626	4.3	5.1	4.5
SPNCRNA.925	2.1	2.8	3.1
SPSNORNA.48	4.8	2.7	2.4

## Sheet: Figure 6a cluster_2
Source Data for Fig 6a
List of genes and ncRNAs belonging to cluster 2 in Figure 6a and their expression fold-changes in mmi1∆, mmi1(W112A) and erh1∆ cells relative to WT.
Systematic ID	Fold change mmi1∆/ WT	Fold change mmi1(W112A)/ WT	Fold change erh1∆/ WT
SPAC24C9.15c	3.2	1.3	2.5
SPAC27D7.11c	4.1	1.2	2.1
SPAC27E2.13	4.1	0.6	2.6
SPAC2G11.05c	2.3	2.1	1.9
SPAPB17E12.09	3.7	2	1.7
SPATRNAARG.01	6.9	1	7.1
SPATRNALEU.04	5.3	1	5.6
SPATRNATHR.03	14.2	13.2	1
SPATRNAVAL.01	5.8	0.1	2
SPBC1652.01	3.9	2.1	1.9
SPBC16E9.16c	12.7	2	1.3
SPBC1711.01c	2.6	1.1	2.3
SPBC19C7.04c	16.4	2.2	1.6
SPBC23G7.17c	2.6	1.1	2.3
SPBC660.05	11.2	2	1.5
SPBC8E4.02c	3.8	2	1.6
SPBTRNAASP.05	17.2	0.7	3.4
SPBTRNALEU.08	7.4	1	3.9
SPBTRNALEU.09	5.3	1	5.6
SPBTRNALEU.10	7.4	1	3.9
SPBTRNAMET.04	2.9	0.3	3.7
SPCC191.11	26.3	2.6	1.6
SPCC569.09	2.7	2	1.9
SPCC70.12c	14	2.5	1.2
SPCTRNALEU.11	7.4	1	3.9
SPMITTRNAGLU.01	28	25.9	1
SPMTR.03	2.6	1.1	2.3
SPNCRNA.108	27	2.6	1.4
SPNCRNA.1145	2.8	2.1	1.7
SPNCRNA.119	4.1	1	7.5
SPNCRNA.1404	2.5	2	1.9
SPNCRNA.1444	2.3	1.3	2
SPNCRNA.1529	11.1	2.1	1
SPNCRNA.1626	3.2	1.8	2.1
SPNCRNA.264	2.6	2.4	1.8
SPNCRNA.358	2	2	1.8
SPNCRNA.414	5.6	1	5
SPNCRNA.463	4.4	1	4.6
SPNCRNA.530	2.2	1.7	2.2
SPNCRNA.852	7	2.3	1.1
SPNCRNA.875	2.9	1.8	2
SPSNORNA.07	6.8	0.3	10.1
SPSNORNA.36	4.6	1.9	2

## Sheet: Figure 6a cluster_3
Source Data for Fig 6a
List of genes and ncRNAs belonging to cluster 3 in Figure 6a and their expression fold-changes in mmi1∆, mmi1(W112A) and erh1∆ cells relative to WT.
Systematic ID	Fold change mmi1∆/ WT	Fold change mmi1(W112A)/ WT	Fold change erh1∆/ WT
SPAC1002.06c	2.1	0.9	0.7
SPAC1002.17c	5	1.1	0.9
SPAC1002.19	17.8	1.9	1.4
SPAC1002.20	2.5	1.1	1
SPAC1142.09	3.1	1.1	1
SPAC11D3.01c	2.2	1.6	0.9
SPAC1250.02	2	1	1
SPAC139.05	2.5	1.2	1
SPAC13F5.03c	3.8	1	0.9
SPAC13G7.02c	5.1	0.9	0.6
SPAC13G7.13c	2.4	1.1	1.2
SPAC15E1.02c	2.5	0.9	0.7
SPAC15E1.07c	2.6	0.5	0.4
SPAC167.06c	2.5	1.2	1.1
SPAC16A10.01	2.2	0.9	0.9
SPAC1751.01c	2.7	0.8	0.7
SPAC17A2.01	2.4	1.3	1.3
SPAC186.04c	3.6	1	1
SPAC186.05c	2.5	0.5	0.1
SPAC186.06	5.7	0.9	0.9
SPAC186.08c	2.1	1	1
SPAC19G12.09	2.4	1	0.9
SPAC1D4.11c	2.1	0.9	0.9
SPAC1F8.01	3.3	1.3	1.1
SPAC1F8.04c	2.2	1	1
SPAC20G4.03c	2.2	1.2	1.3
SPAC22A12.17c	2.2	1.3	1.1
SPAC22G7.11c	2.8	1.3	1.2
SPAC22H10.13	7	1.6	1.2
SPAC23C11.06c	2.9	1.2	1
SPAC26H5.08c	2.2	1.3	1.1
SPAC27D7.13c	4.9	1.8	1.7
SPAC29A4.12c	14.7	1.6	1.3
SPAC29A4.22	2.1	1	0.5
SPAC2C4.17c	2	0.8	0.7
SPAC30D11.02c	2.4	1	1.1
SPAC31G5.10	3.7	1.6	1.9
SPAC32A11.02c	2.3	1.2	1.3
SPAC343.07	2.5	1.4	1.5
SPAC3G6.07	2.6	1	1
SPAC3G9.11c	6.9	1.1	1.2
SPAC4A8.04	2.3	1	1
SPAC4F10.17	6.6	1.6	1.4
SPAC4H3.03c	3	0.9	0.7
SPAC4H3.08	4.5	1.2	0.9
SPAC513.02	2.3	1.1	1.2
SPAC56F8.15	2	0.8	0.7
SPAC56F8.16	2.3	0.8	0.8
SPAC57A10.06	2.2	1.6	1
SPAC57A7.05	2.1	0.9	0.7
SPAC637.03	8.5	1.5	1.1
SPAC6B12.03c	2.1	1	1
SPAC750.01	2.3	1	0.8
SPAC750.05c	2	0.8	0.8
SPAC869.06c	2.5	1	1
SPAC869.07c	2.1	1	1
SPAC869.09	6.5	1.1	1
SPAC8E11.03c	2.8	1.1	1.2
SPAC977.04	2.6	1.1	1
SPAC977.13c	3.3	1.3	0.7
SPAC977.18	14.6	1.3	1
SPAC9G1.14	4	1.5	0.7
SPACUNK4.17	2.9	1.2	1
SPAP27G11.11c	4.4	1.5	1.2
SPAPB15E9.01c	2.1	0.7	0.8
SPAPB18E9.04c	4.1	0.7	0.6
SPAPB1A11.01	2	1.1	0.8
SPAPB1A11.03	2	1.1	1
SPAPB1E7.04c	2.2	0.9	0.9
SPAPB24D3.07c	2.1	0.9	0.5
SPAPB24D3.10c	2	1	0.7
SPAPB2B4.04c	2.1	0.9	0.9
SPAPJ691.02	2.2	1.2	1
SPATRNAALA.02	7.4	1	1
SPATRNAALA.03	7.4	1	1
SPATRNAALA.06	2.7	0.1	1
SPATRNAARG.03	3.2	1	1
SPATRNACYS.02	2.9	0.2	0.2
SPATRNALEU.01	9.7	1	1.1
SPATRNALEU.03	5	0.1	0.1
SPATRNALYS.01	3.8	0.6	1.1
SPATRNALYS.04	2.3	0.9	1.5
SPATRNALYS.05	2.3	0.9	1.5
SPATRNAPHE.01	5.6	0.2	0.7
SPATRNAPHE.02	5.6	0.2	0.7
SPATRNASER.02	3	1	1.8
SPATRNASER.03	2.4	0.7	0.8
SPATRNASER.04	3	1	1.8
SPATRNATRP.01	4.6	1	1
SPATRNATYR.01	2.2	0.3	0
SPBC106.02c	2.2	1.3	1
SPBC1105.14	5	0.9	0.9
SPBC119.03	3.4	1.2	1.1
SPBC1198.14c	4.1	1.2	1.2
SPBC11C11.06c	2	1	0.9
SPBC1271.08c	2.8	1.2	0.9
SPBC1289.14	2.1	0.9	0.4
SPBC1289.16c	5	1.6	1.1
SPBC1347.14c	2.8	1	1.5
SPBC1348.07	2.2	1	1
SPBC1348.12	2.5	1	1.1
SPBC146.11c	2	1.2	1.1
SPBC14F5.07	2	1	1
SPBC15D4.02	2.6	0.9	0.9
SPBC1683.06c	4.3	1.1	0.8
SPBC1683.09c	5.5	1.1	1.3
SPBC1683.12	4.2	1.6	1.5
SPBC1685.05	2.7	1.2	1
SPBC1685.12c	3.2	1.6	1.3
SPBC1685.13	2.2	0.9	0.8
SPBC16A3.13	5.9	1.8	1.1
SPBC16D10.08c	2.9	0.8	0.7
SPBC1773.03c	3.1	1.2	1.1
SPBC1773.05c	2.3	1.1	1.1
SPBC1773.06c	2.3	1.3	1.1
SPBC19C2.05	2.1	0.9	0.8
SPBC1D7.02c	2.5	0.7	0.6
SPBC1D7.05	3.2	1.2	1.2
SPBC215.11c	2.1	1.1	1.1
SPBC21C3.19	4.8	1.2	0.8
SPBC23G7.08c	3.4	0.8	0.7
SPBC23G7.11	2.1	0.9	1
SPBC24C6.09c	5.3	1.7	1
SPBC2D10.10c	2.2	1	1.1
SPBC2F12.05c	3.8	1	0.9
SPBC2F12.09c	2.3	1	1
SPBC30B4.09	4.5	1.3	1.1
SPBC32H8.11	2.5	1.2	1.1
SPBC354.11c	2.2	1.1	1.2
SPBC354.12	2.2	1.2	1.1
SPBC36.02c	2	1	1.4
SPBC365.12c	3.8	1.3	1
SPBC3E7.02c	7	1.4	0.7
SPBC3E7.17	7.1	1.5	1.1
SPBC409.08	2.7	0.8	0.8
SPBC56F2.05c	2.5	0.8	0.7
SPBC56F2.06	9	1.5	1.2
SPBC609.01	2.3	1	1
SPBC609.04	3	1.2	1
SPBC725.03	4.7	1.3	1.1
SPBC725.06c	6.3	1.6	1.2
SPBC8D2.23	2.1	0.7	1
SPBC947.05c	6.9	1.5	1
SPBC9B6.03	2.1	1	0.7
SPBP4G3.03	11.5	1.6	1.5
SPBP4H10.10	2.9	1.2	1
SPBPB21E7.01c	8.2	1.7	0.9
SPBPB21E7.07	6	1.5	0.8
SPBPB21E7.08	7.6	1.6	1.2
SPBPB21E7.11	4.7	1	1
SPBPB2B2.06c	2.9	0.8	0.7
SPBPB2B2.08	3.8	0.7	0.5
SPBPB2B2.10c	2.1	1.1	1.1
SPBPB2B2.11	2.9	1	0.9
SPBPB2B2.18	17.2	1.6	1.2
SPBTRNAARG.06	3.2	1	1
SPBTRNAARG.07	3.2	1	1
SPBTRNAASN.01	2.1	0.5	1.1
SPBTRNAASN.02	2.1	0.5	1.1
SPBTRNAASN.03	2.1	0.5	1.1
SPBTRNAGLN.01	2.1	1.4	1.6
SPBTRNAGLN.03	2.1	1.4	1.6
SPBTRNAGLY.04	2.7	1.1	1.1
SPBTRNAGLY.05	2.7	1.1	1.1
SPBTRNALEU.06	2.3	1	1
SPBTRNALEU.07	2.3	1	1
SPBTRNALYS.09	2.3	0.9	1.5
SPBTRNAPHE.03	2.7	0.9	0.9
SPBTRNASER.05	3	1	1.8
SPBTRNATRP.02	4.6	1	1
SPBTRNATRP.03	4.6	1	1
SPCC1020.01c	2.8	1	1
SPCC1020.10	3	1	0.9
SPCC1183.11	2.1	0.9	0.8
SPCC11E10.05c	2.1	1.4	1.4
SPCC1223.13	2.6	1.5	1.5
SPCC1235.01	2.2	1.3	1.6
SPCC1235.13	2.5	1	1
SPCC1259.14c	2.7	1	1
SPCC126.07c	2.4	1.1	1.1
SPCC13B11.02c	5.6	1.5	1.6
SPCC1672.14	2	0.8	0.9
SPCC16A11.15c	2.2	1	1.1
SPCC1739.01	2.4	1	1
SPCC1739.08c	10.7	1.5	1.5
SPCC1739.10	2.1	1	0.9
SPCC18.15	2.2	1.1	1.1
SPCC1840.12	8.1	1.7	1.1
SPCC18B5.02c	3	1.5	1.5
SPCC191.01	2.3	1	0.9
SPCC338.12	3.2	1.1	0.9
SPCC338.18	2	0.7	0.4
SPCC417.02	2.4	0.9	0.8
SPCC417.12	3.1	1.4	1.5
SPCC4G3.03	3.2	1.2	1
SPCC553.10	2.9	0.8	0.7
SPCC569.07	2.6	1.9	1.7
SPCC576.01c	2	1.1	1
SPCC576.16c	2.2	1.4	1.2
SPCC584.16c	4	1.3	1.2
SPCC663.06c	2.1	1.1	1
SPCC663.08c	2.2	1	1
SPCC70.04c	4.9	1.3	1.1
SPCC70.08c	2.9	1.6	0.9
SPCC737.03c	2	1.1	1.1
SPCC74.09	2.9	1	1.1
SPCC757.03c	2.3	1.2	1.2
SPCC794.01c	2.5	1.1	0.9
SPCC794.04c	5	1.1	1.1
SPCC965.07c	2.1	1.1	0.9
SPCC965.11c	3.8	1.4	1.3
SPCC965.12	2.1	1.3	1.4
SPCPB16A4.06c	5.3	1.3	1.2
SPCPB16A4.07	4.2	1.4	1.4
SPCPB1C11.01	2	0.9	0.8
SPCPB1C11.02	3.3	1.5	1.5
SPCTRNAARG.09	3.2	1	1
SPCTRNAARG.11	3.2	1	1
SPCTRNAARG.12	3.2	1	1
SPCTRNAARG.13	3.2	1	1
SPCTRNAASN.05	2.1	0.5	1.1
SPCTRNAASN.06	2.1	0.5	1.1
SPCTRNAGLY.12	2.7	1.1	1.1
SPCTRNALEU.12	2.3	1	1
SPCTRNALEU.13	2.3	1	1
SPCTRNALYS.10	2.3	0.9	1.5
SPCTRNALYS.11	2.3	0.9	1.5
SPCTRNALYS.12	2.3	0.9	1.5
SPCTRNAPHE.04	5.6	0.2	0.7
SPCTRNAPHE.05	5.6	0.2	0.7
SPCTRNASER.07	3	1	1.8
SPCTRNASER.08	3	1	1.8
SPCTRNASER.09	3	1	1.8
SPCTRNASER.10	3.3	1	1
SPCTRNASER.12	3	1	1.8
SPCTRNASER.13	3.3	1	1
SPCTRNATHR.10	2.6	0.8	0.5
SPMITTRNAALA.01	3.5	1.2	1.1
SPMITTRNAGLY.01	3.3	0.3	0.8
SPMITTRNAMET.01	23.1	1	1
SPMITTRNASER.01	8	0.9	0.3
SPMITTRNATRP.01	13.3	1	1
SPNCRNA.07	3.9	1.3	1.1
SPNCRNA.09	2.2	1.2	1
SPNCRNA.1003	2	1	1.1
SPNCRNA.1005	4.8	1.1	1
SPNCRNA.1012	2.3	0.9	1
SPNCRNA.1023	3.1	0.8	0.7
SPNCRNA.1030	3.5	1.2	1.1
SPNCRNA.1037	3.4	1.5	1.2
SPNCRNA.1046	3.1	1.1	1
SPNCRNA.1055	4.1	0.9	0.8
SPNCRNA.1057	2	0.8	1.1
SPNCRNA.1085	2.3	1	1
SPNCRNA.1087	2	1.2	1.1
SPNCRNA.11	2.1	1.8	0.8
SPNCRNA.110	2.2	0.8	0.7
SPNCRNA.1107	2.3	1.9	1.7
SPNCRNA.1123	3.3	1	1
SPNCRNA.1126	2.3	1.1	0.9
SPNCRNA.1131	2	1	1
SPNCRNA.1134	2.1	0.9	0.8
SPNCRNA.1135	4	1.1	1
SPNCRNA.1147	2.1	1	0.9
SPNCRNA.1149	2.1	1.5	1.5
SPNCRNA.1155	2	1	1
SPNCRNA.1164	2	1.7	1.3
SPNCRNA.1178	2.3	1.3	1.3
SPNCRNA.120	6.2	1	1
SPNCRNA.1202	3.7	1.3	1.4
SPNCRNA.1211	3.9	1	0.7
SPNCRNA.1217	5	1	1
SPNCRNA.1221	3.3	0.6	0.9
SPNCRNA.1224	4.3	1	1
SPNCRNA.1240	2	1	1
SPNCRNA.1252	2.9	1.5	1.4
SPNCRNA.1258	4.6	1.1	1
SPNCRNA.1272	3	1.1	0.8
SPNCRNA.1273	4	0.9	0.4
SPNCRNA.1280	2.9	0.8	0.6
SPNCRNA.1283	2.9	1.1	1.4
SPNCRNA.1289	5	1.4	0.8
SPNCRNA.1302	2	1.2	1.1
SPNCRNA.1303	4.9	1	1
SPNCRNA.1304	2.1	1	1
SPNCRNA.1322	2.8	0.9	0.9
SPNCRNA.1327	2.1	0.9	0.9
SPNCRNA.1329	2.3	1.6	1.4
SPNCRNA.133	3.1	0.9	1
SPNCRNA.1355	2.3	1.6	1.4
SPNCRNA.1359	5.7	1.4	1.4
SPNCRNA.1363	3.1	1.1	1
SPNCRNA.1364	3.5	1.5	1.5
SPNCRNA.1373	2.1	0.8	0.5
SPNCRNA.1375	2.3	1.8	1
SPNCRNA.1376	2	1	1
SPNCRNA.1377	2.5	1	1
SPNCRNA.1378	7.7	1.2	1.2
SPNCRNA.1383	2	1	1
SPNCRNA.1386	2.7	1	0.9
SPNCRNA.14	2.9	1.4	1.4
SPNCRNA.1401	3.9	1	1
SPNCRNA.1407	2.7	0.9	0.7
SPNCRNA.1408	2.6	1.6	1.2
SPNCRNA.1414	2.4	1.4	1.2
SPNCRNA.1427	2.9	1	1
SPNCRNA.1435	3.7	0.9	0.8
SPNCRNA.1438	2.4	1.2	1.2
SPNCRNA.1439	2.5	1.1	1
SPNCRNA.1445	2	1.3	1.1
SPNCRNA.1459	4.5	1.2	1.1
SPNCRNA.1462	2.5	1	1
SPNCRNA.1467	2.3	1	1
SPNCRNA.1470	6.9	1.3	1.4
SPNCRNA.1473	2.2	1	1
SPNCRNA.1475	4.9	0.9	0.8
SPNCRNA.1478	2.3	1.2	0.9
SPNCRNA.1479	2.8	1	1.1
SPNCRNA.1480	2	1.1	1.3
SPNCRNA.1481	2.7	1.1	1.1
SPNCRNA.1482	3.4	0.9	1.4
SPNCRNA.1502	2	1	1
SPNCRNA.1523	2.3	0.9	0.6
SPNCRNA.1525	2.3	1	0.9
SPNCRNA.1526	4.4	1.9	1.4
SPNCRNA.1527	3.4	1	1
SPNCRNA.1528	2.8	1.6	1.5
SPNCRNA.1538	2	1	1
SPNCRNA.1539	2.4	1	1
SPNCRNA.1540	4.4	1	1
SPNCRNA.1542	4.1	1.6	1.3
SPNCRNA.1551	2.1	1.4	1.5
SPNCRNA.1565	2	1.8	1.6
SPNCRNA.1570	2.7	1.6	1.4
SPNCRNA.1577	2.3	1.3	1.2
SPNCRNA.1589	4	1.3	1.1
SPNCRNA.1593	2	0.9	0.9
SPNCRNA.1594	3.3	1	1
SPNCRNA.1607	2.5	1.2	1
SPNCRNA.1608	7.1	1	1
SPNCRNA.1613	5.6	1	1
SPNCRNA.1622	2.9	1.3	1.4
SPNCRNA.1632	2.2	1	1
SPNCRNA.1637	3.5	0.9	0.9
SPNCRNA.1645	2.1	1	0.9
SPNCRNA.1653	4.9	0.9	0.7
SPNCRNA.1664	2	1.5	1.1
SPNCRNA.1677	4.7	1.3	0.9
SPNCRNA.1682	2.5	1.1	0.8
SPNCRNA.1683	2	1.9	1.8
SPNCRNA.1687	2	0.9	0.6
SPNCRNA.1691	2.3	1.1	0.9
SPNCRNA.23	2.2	0.5	1.3
SPNCRNA.26	2.7	0.6	0.8
SPNCRNA.283	4.3	1.4	1
SPNCRNA.289	5.9	1	1
SPNCRNA.29	2.5	1.3	1.2
SPNCRNA.307	2.5	1.8	1
SPNCRNA.31	3.3	1.5	0.5
SPNCRNA.324	2.9	1	1
SPNCRNA.388	4.5	1.2	1.2
SPNCRNA.397	19.2	1	1
SPNCRNA.40	2	0.4	0.6
SPNCRNA.405	3.3	1.7	1.6
SPNCRNA.451	3.6	1.5	1.5
SPNCRNA.472	2.3	1.4	1.5
SPNCRNA.475	6.1	1.5	1.1
SPNCRNA.483	2.7	1	1
SPNCRNA.490	7	1	1
SPNCRNA.511	2.6	1.6	1.8
SPNCRNA.538	5	1.8	1.8
SPNCRNA.539	4.2	1.4	1.8
SPNCRNA.543	2	0.9	0.6
SPNCRNA.551	2.2	1.3	1.4
SPNCRNA.554	2	1	1
SPNCRNA.557	2	0.4	0.7
SPNCRNA.570	9.4	1.3	1.2
SPNCRNA.571	2.3	1	1
SPNCRNA.577	4.2	1	1
SPNCRNA.583	3.9	1.1	1
SPNCRNA.585	13.7	1	1.8
SPNCRNA.587	8.3	1.7	1.4
SPNCRNA.602	2.8	0.9	0.9
SPNCRNA.609	2.1	0.9	0.6
SPNCRNA.61	9.5	1	1
SPNCRNA.610	2	1.7	1.8
SPNCRNA.632	2.9	1.1	0.9
SPNCRNA.633	2.2	1	1
SPNCRNA.635	2.7	1.2	0.8
SPNCRNA.638	4.1	1.1	1
SPNCRNA.665	6	1.1	1
SPNCRNA.67	3.5	1.4	0.5
SPNCRNA.673	2.3	1.1	1
SPNCRNA.694	2.3	1.1	1
SPNCRNA.698	2.6	1.1	1.1
SPNCRNA.707	2.2	1.2	0.8
SPNCRNA.714	4.7	1.5	0.8
SPNCRNA.747	2.3	1.2	1
SPNCRNA.748	2.3	1.1	0.7
SPNCRNA.750	3.1	1	0.6
SPNCRNA.757	7.7	1.5	0.9
SPNCRNA.758	2.7	1	1
SPNCRNA.770	3	1	1
SPNCRNA.79	3.8	1	1
SPNCRNA.803	2.8	1.1	0.6
SPNCRNA.822	4.7	1	1.1
SPNCRNA.824	2.3	0.8	0.6
SPNCRNA.850	6	1.2	1
SPNCRNA.892	4.4	1.4	1.6
SPNCRNA.90	2.4	1.5	1.1
SPNCRNA.910	2	0.8	0.8
SPNCRNA.919	2	0.9	1
SPNCRNA.920	2.5	1.7	1.6
SPNCRNA.924	2.1	1	1
SPNCRNA.926	2.2	1.1	1
SPNCRNA.938	3	1.1	0.9
SPNCRNA.955	3.9	1.2	1.2
SPNCRNA.956	2.2	1.5	1.4
SPNCRNA.957	2.1	1	1
SPNCRNA.974	2	1.2	1.3
SPNCRNA.990	2.5	1.8	1.4
SPNCRNA.995	3.1	1	0.8
SPNCRNA.997	2.8	0.9	0.4
SPNCRNA.998	2.3	1	1
SPRRNA.42	2.3	0	1.3
SPSNORNA.25	3.8	0	1.1
SPSNORNA.41	7.1	1	1.4
SPSNRNA.05	2.4	1	1.2

[truncated: 4 more sheets: Figure 8a, Figure 8c, Figure 8d, Sheet1]
